# Supplementary material for: Intestinal-Type Adenocarcinoma Is a Rare Histotype of Vulvar Neoplasm: Systematic Review of the Literature
Source: Cancers (Basel). 2025 Dec 14;17(24):3989. doi: 10.3390/cancers17243989 (PMC12731156; doi:10.3390/cancers17243989)
Supplement: Supplementary file 1 [file cancers-17-03989-s001.zip]

Archive with 1 entries (1 files):
- cancers-3963932-supplementary.pdf
